# Supplementary material for: Ubiquitination regulates ER-phagy and remodelling of endoplasmic reticulum
Source: Nature. 2023 May 24;618(7964):394–401. doi: 10.1038/s41586-023-06089-2 (PMC10247366; doi:10.1038/s41586-023-06089-2)
Supplement: Supplementary file 11 — Source Data Fig. 1–5 and Source Data Extended Data Fig. 1, 4, 7–10 [file 41586_2023_6089_MOESM11_ESM.xlsx]

## Sheet: Fig. 1b
Exp. Mapping of modified lysines in GFP FAM134B	Basal			Torin1
Modified lysine resiudes in FAM134B protein	n1	n2	n3	n1	n2	n3			Table Analyzed	Copy of Data 1
90	26.0327	26.9214	29.7969	41.2702	37.3165	35.2786
160	27.1324	27.9795	31.2858	42.3368	37.036	35.5158			Two-way ANOVA
247	24.6329	25.5696	28.9071	40.5888	35.1266	33.4074
264	25.1465	26.0958	29.7698	41.6123	37.267	34.6565			Source of Variation	% of total variation	P value
									Interaction	0,19	0,9815
Values correspond to Ubiquitinated peptides normalized total peptides intensities									Column Factor	80,30	< 0.0001
									Time	1,89	0,6406
									Source of Variation	P value summary	Significant?
									Interaction	ns	No
									Column Factor	***	Yes
									Time	ns	No
									Source of Variation	Df	Sum-of-squares	Mean square	F
									Interaction	3	1,457	0,4856	0,05696
									Column Factor	1	621,6	621,6	72,91
									Time	3	14,67	4,890	0,5735
									Residual	16	136,4	8,526
									Number of missing values	0
									Bonferroni posttests
									DMSO vs Torin1
									Time	DMSO	Torin1	Difference	95% CI of diff.
									90	27,58	37,96	10,37	3.665 to 17.08
									160	28,80	38,30	9,497	2.790 to 16.20
									247	26,37	36,37	10,00	3.298 to 16.71
									264	27,00	37,85	10,84	4.134 to 17.55
									Time	Difference	t	P value	Summary
									90	10,37	4,350	P<0.01	**
									160	9,497	3,983	P<0.01	**
									247	10,00	4,196	P<0.01	**
									264	10,84	4,547	P<0.01	**

## Sheet: Fig. 1e
	HA FAM134B-Ub/HA-FAM134B Total Fold change
Replicates	Ub/Total_Control	Ub/Total_2h_Torin1	Ub/Total_4h_Torin1	Ub/Total_6h_Torin1	Ub/Total_8h_Torin1			Table Analyzed	Data 1						Number of families	1
n1	0.995243	1.28337	1.91156	2.17231	4.10555			Data sets analyzed	A-E						Number of comparisons per family	10
n2	1.02067	1.00399	1.69501	2.27226	3.56873										Alpha	0.05
n3	0.99598	1.3197	2.12127	2.89926	3.87965			ANOVA summary
								F	64.65						Bonferroni's multiple comparisons test	Mean Diff.	95.00% CI of diff.	Below threshold?	Summary	Adjusted P Value
Values correspond to the fold change from the densitometric analysis.								P value	<0.0001						Ub/Total_Control vs. Ub/Total_2h_Torin1	-0.1984	-0.9187 to 0.5219	No	ns	>0.9999	A-B
								P value summary	****						Ub/Total_Control vs. Ub/Total_4h_Torin1	-0.9053	-1.626 to -0.1850	Yes	*	0.0114	A-C
								Significant diff. among means (P < 0.05)?	Yes						Ub/Total_Control vs. Ub/Total_6h_Torin1	-1.444	-2.164 to -0.7237	Yes	***	0.0003	A-D
								R squared	0.9628						Ub/Total_Control vs. Ub/Total_8h_Torin1	-2.847	-3.568 to -2.127	Yes	****	<0.0001	A-E
															Ub/Total_2h_Torin1 vs. Ub/Total_4h_Torin1	-0.7069	-1.427 to 0.01338	No	ns	0.0559	B-C
								Brown-Forsythe test							Ub/Total_2h_Torin1 vs. Ub/Total_6h_Torin1	-1.246	-1.966 to -0.5253	Yes	**	0.001	B-D
								F (DFn, DFd)	0.6412 (4, 10)						Ub/Total_2h_Torin1 vs. Ub/Total_8h_Torin1	-2.649	-3.369 to -1.929	Yes	****	<0.0001	B-E
								P value	0.6452						Ub/Total_4h_Torin1 vs. Ub/Total_6h_Torin1	-0.5387	-1.259 to 0.1816	No	ns	0.2316	C-D
								P value summary	ns						Ub/Total_4h_Torin1 vs. Ub/Total_8h_Torin1	-1.942	-2.662 to -1.222	Yes	****	<0.0001	C-E
								Are SDs significantly different (P < 0.05)?	No						Ub/Total_6h_Torin1 vs. Ub/Total_8h_Torin1	-1.403	-2.124 to -0.6831	Yes	***	0.0004	D-E
								Bartlett's test							Test details	Mean 1	Mean 2	Mean Diff.	SE of diff.	n1	n2	t	DF
								Bartlett's statistic (corrected)							Ub/Total_Control vs. Ub/Total_2h_Torin1	1.004	1.202	-0.1984	0.2011	3	3	0.9864	10
								P value							Ub/Total_Control vs. Ub/Total_4h_Torin1	1.004	1.909	-0.9053	0.2011	3	3	4.501	10
								P value summary							Ub/Total_Control vs. Ub/Total_6h_Torin1	1.004	2.448	-1.444	0.2011	3	3	7.18	10
								Are SDs significantly different (P < 0.05)?							Ub/Total_Control vs. Ub/Total_8h_Torin1	1.004	3.851	-2.847	0.2011	3	3	14.16	10
															Ub/Total_2h_Torin1 vs. Ub/Total_4h_Torin1	1.202	1.909	-0.7069	0.2011	3	3	3.515	10
								ANOVA table	SS	DF	MS	F (DFn, DFd)	P value		Ub/Total_2h_Torin1 vs. Ub/Total_6h_Torin1	1.202	2.448	-1.246	0.2011	3	3	6.193	10
								Treatment (between columns)	15.69	4	3.923	F (4, 10) = 64.65	P<0.0001		Ub/Total_2h_Torin1 vs. Ub/Total_8h_Torin1	1.202	3.851	-2.649	0.2011	3	3	13.17	10
								Residual (within columns)	0.6068	10	0.06068				Ub/Total_4h_Torin1 vs. Ub/Total_6h_Torin1	1.909	2.448	-0.5387	0.2011	3	3	2.678	10
								Total	16.3	14					Ub/Total_4h_Torin1 vs. Ub/Total_8h_Torin1	1.909	3.851	-1.942	0.2011	3	3	9.656	10
															Ub/Total_6h_Torin1 vs. Ub/Total_8h_Torin1	2.448	3.851	-1.403	0.2011	3	3	6.978	10
								Data summary
								Number of treatments (columns)	5
								Number of values (total)	15

## Sheet: Fig. 1g
		LC3B II Binding fold change				Oligomer/Monomer fold change
	replicates	FAM134BWT	FAM134B_17KR		replicates	FAM134BWT	FAM134B_17KR			Binding LC3BII
	n1	1.0071	0.851212		n1	1.0171	0.551051			Table Analyzed	Data 1			Dimers
	n1	0.96431	0.685079		n2	0.978722	0.642							Table Analyzed	Data 1
	n3	0.981307	0.716119		n3	1.00418	0.79946			Column B	FAM134B_17KR			Column A	FAM134BWT
	n4	1.01644	0.781665							vs.	vs.			vs	vs
	n5	1.03085	0.79763							Column A	FAM134BWT			Column B	FAM134B_17KR
	Values correspond to the fold change from the densitometric analysis.									Unpaired t test				Unpaired t test
										P value	<0.0001			P value	0.0051
										P value summary	****			P value summary	**
										Significantly different (P < 0.05)?	Yes			Are means signif. different? (P < 0.05)	Yes
										One- or two-tailed P value?	One-tailed			One- or two-tailed P value?	One-tailed
										t, df	t=7.309, df=8			t, df	t=4.573 df=4
										How big is the difference?				How big is the difference?
										Mean of column A	1			Mean ± SEM of column A	1.000 ± 0.01127 N=3
										Mean of column B	0.7663			Mean ± SEM of column B	0.6642 ± 0.07256 N=3
										Difference between means (B - A) ± SEM	-0.2337 ± 0.03197			Difference between means	0.3358 ± 0.07343
										95% confidence interval	-0.3074 to -0.1599			95% confidence interval	0.1320 to 0.5397
										R squared (eta squared)	0.8698			R squared	0.8395
										F test to compare variances				F test to compare variances
										F, DFn, Dfd	6.058, 4, 4			F,DFn, Dfd	41.43, 2, 2
										P value	0.1091			P value	0.0471
										P value summary	ns			P value summary	*
										Significantly different (P < 0.05)?	No			Are variances significantly different?	Yes
										Data analyzed
										Sample size, column A	5
										Sample size, column B	5

## Sheet: Fig.1i
% of colocalization	%Colocalization HA-FAM134B+puncta/autophagosome per cell
Group	n1	n2	n3	n4	n5	n6	n7	n8	n9	n10
Ubiquitin +	70.5882	100	30	83.3333	90	80	80	66.6667	90	40
Ubiquitin -	29.4118	0	70	16.6667	10	20	20	33.3333	10	60
Number of puncta with positive pearsons per cell	%Colocalization HA-FAM134B+puncta/autophagosome per cell
Group	n1	n2	n3	n4	n5	n6	n7	n8	n9	n10
Ubiquitin +	12	5	3	10	9	8	8	10	9	2
Ubiquitin -	5	0	7	2	1	2	2	5	1	3
Total HA FAM134B puncta LC3B positive	17	5	10	12	10	10	10	15	10	5
Values correspond to the colocalization of HA FAM134B within autophagosome containing or not Ubiuqitin (based in pearson correlation analysis)
HA FAM134B LC3B+										Coloc Ub+
n1	n2	n3	n4	n5	n6	n7	n8	n9	n10	n1	n2	n3	n4	n5	n6	n7	n8	n9	n10
0.21	0.83	0.78	0.81	0.85	0.06	0.87	0.27	0.34	0.46	0.23	0.85	0.26	0.65	0.62	0.04	0.45	0.65	0.51	0.02
0.7	0.62	0.53	0.65	0.54	0.74	0.68	0.68	0.49	0.36	0.5	0.29	0.13	0.39	0.36	0.32	0.5	0.68	0.47	0.06
0.65	0.42	0.22	0.74	0.04	0.5	0.59	0.68	0.43	0.5	0.08	0.26	0.04	0.24	0.32	0.05	0.56	0.06	0.36	0.33
0.63	0.77	0.54	0.09	0.73	0.4	0.67	0.63	0.31	0.61	0.03	0.63	0.78	0.37	0.47	0.31	0.79	0.19	0.35	0.66
0.61	0.61	0.75	0.81	0.69	0.67	0.9	0.49	0.26	0.33	0.56	0.22	0.34	0.37	0.45	0.43	0.81	0.26	0.28	0.18
0.68		0	0.8	0.39	0.62	0.54	0.7	0.15		0.37		0.12	0.52	0.39	0.55	0.24	0.29	0.31
0.66		0.5	0.59	0.38	0.71	0.75	0.33	0.58		0.27		0.12	0.08	0.47	0.35	0.58	0.49	0.62
0.79		0.24	0.28	0.18	0.75	0.76	0.77	0.45		0.52		0.1	0.01	0.16	0.47	0.44	0.5	0.63
0.61		0.25	0.75	0.44	0.28	0.74	0.54	0.58		0.4		0.04	0.33	0.62	0.31	0	0.08	0.6
0.82		0.53	0.79	0.72	0.76	0.86	0.46	0.54		0.6		0.12	0.87	0.35	0.41	0.39	0.81	0.3
0.63		0.32	0.6		0.53		0.51			0.74		0.16	0.83		0.13		0.31
0.06			0.72				0.7			0.327			0.7				0.45
0.7							0.71			0.66			0.26				0.64
0.82							0.6			0.71							0.13
0.5							0.76			0.54							0.85
0.76										0.52
0.92										0.49

## Sheet: Fig. 2c
		Liposome diameter (nm)
Exp. Liposome remodelling		GST UB	RHD	UB RHD UB
		180.838	83.111	34.312				Table Analyzed		Number of families	1
		142.797	42.248	37.953						Number of comparisons per family	3
		147.044	45.455	24.262				Kruskal-Wallis test		Alpha	0.05
		166.897	31.662	42.433				P value
		61.404	38.62	33.287				Exact or approximate P value?		Dunn's multiple comparisons test	Mean rank diff.	Significant?	Summary	Adjusted P Value
		112.336	23.455	51.096				P value summary		GST UB vs. GST RHD	102.7	Yes	****	<0.0001	A-B
		147.044	29.669	60.755				Do the medians vary signif. (P < 0.05)?		GST UB vs. GST UB RHD UB	230	Yes	****	<0.0001	A-C
		194.768	76.365	43.798				Number of groups		GST RHD vs. GST UB RHD UB	127.3	Yes	****	<0.0001	B-C
		94.883	90.976	26.051				Kruskal-Wallis statistic
		105.263	39.558	23.538						Test details	Mean rank 1	Mean rank 2	Mean rank diff.	n1	n2	Z
		105.992	64.187	27.094				Data summary		GST UB vs. GST RHD	313.9	211.2	102.7	109	96	6.877
		89.456	39.866	26.316				Number of treatments (columns)		GST UB vs. GST UB RHD UB	313.9	83.96	230	109	164	17.45
		153.446	42.248	34.211				Number of values (total)		GST RHD vs. GST UB RHD UB	211.2	83.96	127.3	96	164	9.286
		155.191	43.249	78.991
		68.511	59.543	27.094
		124.673	37.82	14.171
		70.722	24.724	26.447
		117.688	43.811	20.042
		82.754	50.91	27.094
		102.673	55.285	27.974
		62.027	42.68	22.484
		82.754	22.114	23.83
		108.503	37.168	24.262
		118.014	95.5	21.216
		78.459	56.488	21.216
		122.179	59.543	29.067
		52.632	35.139	39.121
		62.027	46.649	36.842
		132.743	45.455	29.422
		148.865	77.635	47.441
		132.743	140.775	29.067
		96.491	55.285	65.789
		80.873	21.268	32.123
		62.027	22.114	26.316
		79.433	47.558	29.422
		78.947	72.758	23.83
		115.377	28.833	23.538
		192.383	47.041	37.402
		88.157	53.486	24.262
		132.743	56.379	27.974
		118.014	56.919	20.042
		100.015	37.168	36.936
		82.754	31.274	19.158
		142.797	69.404	37.216
		125.595	89.622	33.287
		161.27	45.989	21.053
		204.783	46.911	22.484
		124.673	51.979	18.608
		131.871	67.529	31.688
		137.022	88.455	20.042
		96.491	41.958	28.343
		161.27	115.013	22.638
		75.459	70.799	30.689
		100.015	42.248	27.474
		102.297	52.564	28.343
		78.459	53.372	23.684
		66.805	75.641	33.287
		106.715	51.979	16.644
		149.381	34.437	18.421
		182.532	21.268	32.123
		168.503	27.309	21.216
		143.87	43.811	24.262
		149.123	81.926	28.343
		91.582	22.114	21.701
		123.12	31.662	26.051
		155.439	52.448	34.211
		96.491	33.171	19.158
		119.311	28.19	19.158
		75.459	33.171	38.855
		62.027	61.958	32.123
		26.316	84.207	24.965
		80.873	37.168	18.608
		83.218	35.999	21.701
		63.861	32.986	21.216
		56.168	31.662	13.158
		53.358	39.866	23.83
		105.628	31.274	31.688
		164.547	51.979	22.484
		76.271	34.965	21.216
		196.566	53.957	46.632
		129.081	71.401	19.158
		121.337	35.971	43.56
		125.984	66.91	21.701
		144.814	104.379	22.33
		179.773	58.557	29.067
		121.337	33.935	31.579
		128.244	29.001	36.654
		107.196	43.761	42.187
		115.267	40.217	40.255
		68.324	56.875	23.83
		144.068	32.174	45.275
		169.492	21.88	28.343
		76.271	37.555	37.678
		131.833	80.835	34.312
		150.17	85.503	35.11
		190.442	30.734	32.123
		102.047	36.151	34.613
		96.625	56.189	23.538
		79.949	43.464	35.793
		79.949	37.035	71.828
		87.251	48.926	31.797
		120.446	46.901	46.854
		111.466	75.54	37.678
		86.424	64.848	44.814
		106.186	76.222	70.857
		144.317	48.26	29.067
		162.791	60.299	23.538
		167.788	59.543	18.977
		201.438	83.976	76.497
		136.648	54.908	23.684
		131.561	109.638	26.837
		110.495	104.317	2.632
		170.337	43.761	33.287
		101.695	39.732	39.121
		104.825	101.36	29.067
		148.002	92.831	24.262
		143.818	108.869	34.312
		169.492	61.151	34.312
		127.119	53.111	31.688
		91.274	72.59	31.688
		119.849	31.494	34.312
		166.93	63.478	29.067
		103.445	50.782	39.561
		138.993	46.978	34.211
		138.993	48.917	31.579
		86.424	47.893	31.688
		146.294	44.539	42.105
		120.446	74.611	39.121
		88.477	46.978	26.051
		129.359	37.43	34.211
		188.166	36.252	36.654
		102.047	33.404	46.557
		197.114	88.099	46.557
		179.773	47.893	35.793
		72.407	28.388	37.953
		156.263	39.367	30.802
		177.966	45.91	38.316
		195.099	44.12	60.951
		83.465	59.756	35.791
		177.966	37.924	37.367
		163.012	42.4	50.68
		121.337	38.087	26.423
		118.644	42.4	24.01
		128.244	42.4	29.514
		86.424	108.757	75.247
		98.83	110.285	68.098
		67.797	49.044	55.506
		43.212	37.924	48.019
		42.373	39.367	71.314
		192.837	42.981	23.333
		183.333	50.045	76.304
		83.989	56.448	48.352
		92.662	53.284	53.388
		142.592	52.345	36.236
		180.261	47.241	23.333
		53.598	38.892	22.636
		46.589	86.965	68.846
		66.128	24.648	35.432
		142.256	63.77	41.199
		100.113	42.981	37.624
		91.099	46.978	32.013
		129.081	49.044	78.456
		147.867	62.395	35.159
		90.395	49.421	31.711
		133.935	38.087	39.371
		177.405	31.494	30.475
		96.211	27.501	21.623
		131.409	42.546	27.375
		189.413	117.259	46.666
		139.766	103.559	33.288
		113.136	55.002	26.423
		56.779	63.38	64.87
		198.063	41.214	45.555
		56.779	54.663	28.856
		60.057	69.179	21.623
		144.04	59.859	17.896
		156.263	75.602	35.159
		111.43	51.268	80.709
		136.063	42.546	38.047
		104.176	61.595	20.404
		197.74	35.211	31.711
		146.675	42.4	30.58
		98.83	60.784	31.711
		101.852	53.863	9.125
		79.096	56.448	19.766
		144.04	43.554	17.716
		197.74	56.338	37.624
		62.147	49.421	34.049
		73.663	69.179	30.893
		109.114	66.994	28.856
		93.178	66.436	40.493
		89.33	51.989	26.423
		188.034	53.284	19.766
		147.514	104.691	47.55
		156.716	61.494	46.46
		102.833	52.345	33.955
		117.534	63.478	37.963
		73.757	103.559	34.423
		122.973	64.639	35.97
		56.918	85.092	43.099
		105.705	41.063	69.078
		118.311	75.847	33.766
		183.454	123.691	28.856
		73.508	41.214	57.712
		101.637	56.776	40.016
		94.468	50.782	35.432
		44.776	49.296	36.236
		37.658	48.917	35.791
		57.664	98.843	40.016
		52.563	56.776	34.423
		70.016	46.978	29.514
		133.14	70.511	27.954
		70.797	100.089	35.25
		91.175	42.4	30.37
		116.436	104.691	30.475
		88.522	57.272	22.918
		66.524	45.012	21.623
		69.402	38.551	46.666
		91.777	65.544	52.174
		105.184	61.003	40.016
		153.882	62.692	32.212
		94.144	48.189	32.41
		100.122	44.297	25.308
		47.556	34.075	25.81
		39.865	58.327	26.903
		139.331	124.479	27.375
		38.619	87.706	41.509
		66.799	66.642	43.542
		175.994	82.803	19.274
		194.902	56.249	32.901
		157.599	41.243	46.666
		170.94	122.148	23.876
		161.265	65.766	16.205
		174.325	75.62	19.766
		216.224	43.437	32.013
		191.117	56.198	32.901
		191.117	35.819	43.321
		188.81	51.733	22.918
		174.325	35.819	21.623
		146.051	55.627	35.791
		161.265	84.88	43.689
		184.9	52.844	29.514
		174.325	101.341	32.998
		152.894	59.607	48.682
		175.994	79.549	40.493
		178.467	133.893	25.435
		206.548	122.694	25.435
		147.514	108.533	31.305
		156.716	82.063	93.697
		102.833	190.592	71.229
		117.534	93.224	28.546
		73.757	102.11	31.799
		122.973	41.213	49.743
		56.918	60.27	21.814
		105.705	58.07	29.469
		118.311	43.553	50.749
		183.454	67.729	81.983
		73.508	80.292	25.925
		101.637	90.526	38.561
		94.468	77.782	39.021
		44.776	60.168	33.881
		37.658	70.421	24.51
		57.664	93.953	71.104
		52.563	53.631	44.838
		70.016	69.713	46.594
		133.14	71.209	39.701
		70.797	50.781	66.567
		91.175	123.186	47.354
		116.436	74.276	75.761
		88.522	93.755	48.777
		66.524	53.746	52.647
		69.402	74.693	33.172
		91.777	70.156	82.525
		105.184	86.963	21.814
		153.882	115.338	21.95
		94.144	71.296	22.085
		100.122	64.734	27.267
		47.556	72.588	26.938
		39.865	47.24	24.143
		139.331	124.488	31.705
		38.619	89.146	36.583
		66.799	85.163	29.469
		144.808	81.06	29.77
		144.312	64.638	52.647
		87.248	74.693	41.46
		122.218	74.609	23.137
		79.946	128.506	47.354
		115.263	78.18	12.436
		87.248	45.774	48.102
		146.289	44.118	29.469
		98.826	49.795	29.469
		99.189	58.07	29.469
		59.32	50.043	22.085
		75.796	47.891	27.267
		198.378	49.795	31.232
		186.626	125.381	43.899
		204.087	70.421	33.881
		142.055	70.772	27.807
		87.248	38.891	25.109
		135.853	48.916	23.008
		193.614	52.816	25.462
		159.892	77.543	28.442
		110.166	52.816	39.401
		102.044	81.29	32.721
		64.538	48.916	33.969
		54.262	44.118	24.388
		66.186	57.749	25.462
		69.881	56.775	41.46
		148.239	33.217	31.799
		113.694	39.366	17.587
		128.239	80.292	25.925
		119.844	41.213	20.111
		161.901	52.816	17.072
		156.258	47.24	30.167
		129.354	91.178	42.101
		129.354	59.543	39.021
		147.997	86.357	17.755
		103.094	73.759	23.008
		117.728	65.693	49.383
		99.189	53.372	31.041
		114.01	61.164	37.861
		132.643	54.617	31.799
		79.946	59.543	18.574
		119.844	69.667	24.871
		72.404	101.94	23.137
		113.694	89.554	32.811
		138.988	85.718	34.144
		67.794	49.448	28.442
		83.462	76.365	29.368
		115.263	59.543	22.485
		129.354	66.526	24.871
		83.462	45.989	27.807
		86.421	68.873	51.447
		171.591	52.912	26.827
		203.735	49.448	17.245
		85.165	56.919	20.694
		59.922	53.372	22.085
		160.788	20.979	24.871
		113.694	39.866	61.166
		144.312	78.574	29.266
		61.694	75.641	19.511
		118.942	64.472	24.143
		158.312	57.347	12.194
		75.796	47.558	39.325
		171.382	91.779	36.906
		149.925	139.904	32.811
		174.702	101.639	17.587
		122.218	39.866	31.799
		119.844	51.979	25.462
		137.951	59.338	37.307
		197.107	53.486	29.368
		110.491	29.874	13.134
		80.394	54.617	12.194
		93.601	34.437	27.807
		83.891	94.081	18.574
		173.878	103.959	48.838
		115.263	67.257	35.173
		138.988	50.062	26.938
		108.524	52.448	30.559
		91.271	98.71	36.009
		217.213	53.486	40.37
		155.567	46.649	40.222
		85.165	51.979	27.267
		195.092	69.404	35.51
		176.948	52.448	52.364
		93.217	63.324	32.538
		156.258	73.51	25.109
		102.395	39.092	35.173
		169.697	83.111	62.512
		168.849	69.93	50.041
		156.258	103.959	71.104
		135.588	45.455	53.986
		189.49	51.979	41.532
		174.702	75.317	30.849
		200	65.972	58.175
		118.033	118.933	44.97
		161.011	80.496	41.675
		195.644	55.944	20.111
		167.139	67.166	20.837
		145.056	59.543	39.701
		164.541	74.828	36.256
		48.43	64.187	35.173
		62.646	34.965	25.109
		146.185	98.958	50.278
		146.185	78.885	26.938
		45.716	66.434	24.143
		127.588	52.912	24.51
		174.083	56.919	25.925
		58.028	53.486	24.51
		46.783	91.512	24.388
		132.542	58.193	17.587
		50.828	79.271	19.663
		102.593	122.378	38.174
		101.226	55.285	20.111
		87.573	68.695	36.009
		183.262	70.279	29.77
		125.541	37.168	26.827
		50.279	35.139	12.436
		83.049	63.805	24.02
		98.993	44.503	31.232
		45.04	38.62	36.583
		93.647	54.914	9.755
		106.291	47.779	13.134
		101.176	36.949	22.085
		68.192	80.311	14.221
		59.385	40.183	23.137
		67.038	48.588	12.194
		73.479	68.989	22.085
		62.459	55.939	33.969
		127.392	60.968	40.882
		97.564	47.849	24.51
		107.459	36.433	40.222
		74.951	62.341	49.429
		74.533	44.721	24.848
		73.479	36.433	38.749
		145.249	59.038	18.856
		170.549	50.828	32.88
		197.513	50.697	33.459
		68.192	52.763	33.993
		112.287	42.474	61.707
		85.457	30.033	36.184
		165.911	42.969	29.935
		71.542	48.794	30.095
		205.109	40.322	57.537
		207.605	54.914	65.099
		145.678	47.779	35.683
		192.957	36.949	30.095
		122.649	80.311	39.211
		126.037	40.183	20.853
		130.431	48.588	20.209
		184.458	68.989	31.953
		204.953	55.939	63.719
		130.431	60.968	53.737
		122.972	47.849	53.737
		183.316	36.433	35.683
		102.477	62.341	25.563
		179.261	44.721	27.069
		124.668	36.433	25.657
		165.238	59.038	40.773
		194.436	50.828	29.245
		144.924	50.697	21.7
		144.924	52.763	27.113
		176.307	42.474	18.076
		116.841	30.033	30.766
		144.924	42.969	30.999
		169.629	48.794	36.482
		211.012	40.322	28.284
		193.352	83.683	52.653
		165.238	65.38	26.349
		160.073	94.413	6.2
		165.238	63.428	54.602
		209.012	57.173	43.757
		159.416	181.7	22.885
		162.03	52.711	77.489
		174.511	63.922	108.232
		202.893	74.545	45.636
		129.624	83.457	70.926
		133.613	128.089	53.64
		104.506	193.202	30.483
		156.759	80.933	20.409
		72.462	82.472	22.642
		165.238	82.7	20.409
		219.309	75.384	25.816
		151.305	98.07	25.314
		176.902	82.776	16.981
		194.975	68.846	17.9
		197.118	116.633	30.588
		151.305	105.78	34.431
		291.293	42.549	67.926
		154.056	67.462	43.257
		202.893	94.213	39.542
		179.261	142.933	56.207
		183.316	102.275	41.519
		133.613	95.406	42.96
		105.506	138.466	30.377
		137.487	92.462	37.376
		136.721	55.386	35.168
		174.511	71.269	38.641
		144.924	50.767	56.887
		133.613	64.216	57.112
		78.044	64.216	22.783
		110.603	68.204	62.522
		53.951	64.704	58.716
		67.571	90.399	47.088
		45.805	88.927	77.983
		44.121	88.644	70.199
		62.47	81.86	35.44
		52.594	61.924	76.615
		48.507	98.9	55.288
		95.692	100.914	80.451
		104.367	88.644	36.245
		54.628	113.075	40.818
		72.883	103.375	20.409
		40.029	117.385	56.207
		58.953	131.957	60.172
		55.151	108.247	29.521
		92.552	108.247	16.01
		102.892	134.432	42.132
		85.935	51.627	33.774
		94.704	84.057	62.522
		64.914	53.304	34.431
		51.131	70.381	53.64
		47.059	128.089	81.519
		73.68	75.133	55.749
		110.724	60.382	30.483
		94.003	61.924	92.942
		128.685	28.366	73.455
		94.281	63.428	94.786
		57.126	55.5	54.646
		179.552	85.687	46.677
		141.439	80.855	62.88
		126.408	46.095	41.903
		150.421	56.843	56.207
		113.943	39.643	45.566
		100.557	47.306	36.858
		60.427	74.798	28.302
		95.626	51.627	33.296
		85.457	57.173	45.071
		147.911	56.063	25.441
		111.73	53.304	60.172
		151.969	35.457	56.605
		141.329	47.571	31.719
		102.707	35.634	31.312
		210.367	76.706	50.439
		152.482	79.681	36.245
		152.584	69.843	48.363
		155.22	49.767	50.944
		137.41	75.799	33.963
		184.439	60.278	37.633
		106.291	89.5	35.53
		158.01	84.869	32.418
		127.637	44.857	26.91
		124.041	84.149	30.796
		117.317	62.676	30.9
		162.393	114.224	36.245
		134.076	109.907	41.903
		172.459	46.677	40.818
		158.01	73.586	38.641
		113.943	76.322	54.763
		135.12	70.336	32.02
		117.317	95.526	66.447
		95.462	57.112	40.503
		158.109	48.363	45.636
		158.995	68.396	35.44
		117.847	63.488	60.012
		150.421	70.336	45.846
		138.315	46.54	49.928
		122.522	32.22	45.636
		129.939	63.286	50.629
		203.352	50.629	68.77
		155.321	52.126	54.763
		204.957	57.726	48.164
		168.431	59.744	48.097
		98.439	55.288	52.187
		172.301	38.724	86.218
		176.547	35.8	53.221
		177.506	63.337	30.377
		152.541	76.154	45.846
		154.051	53.401	54.116
		134.477	55.577	53.401
		187.401	53.401	33.296
		183.406	97.682	50.439
		148.232	49.928	89.893
		195.066	109.117	38.641
		126.678	50.692	91.728
		158.104	91.308	24.932
		201.907	48.164	18.429
		210.292	82.767	89.572
		112.484	64.886	27.264
		204.263	62.059	38.641
		212.7	38.724	68.863
		183.91	58.278	70.016
		184.078	40.818	50.629
		147.603	60.86	42.435
		115.84	63.74	41.75
		58.932	104.251	33.963
		69.016	67.926	36.858
		49.581	38.641	44.21
		132.238	55.288	54.328
		118.129	81.519	38.115
		46.146	106.591	51.852
		130.137	54.352	99.067
		131.025	77.489	28.665
		183.523	89.5	34.207
		183.523	84.869	60.019
		141.912	44.857	44.85
		150.231	84.149	28.665
		198.081	62.676	45.649
		160.078	114.224	29.9
		164.148	109.907	41.737
		178.146	46.677	83.71
		212.459	73.586	33.723
		201.556	76.322	46.221
		108.333	70.336	23.075
		191.848	95.526	68.987
		152.069	57.112	35.619
		191.848	48.363	25.639
		196.143	68.396	51.278
		208.333	63.488	71.099
		158.333	70.336	55.996
		130.437	46.54	47.137
		115.77	32.22	48.983
		182.954	63.286	57.33
		141.667	50.629	30.98
		142.644	52.126	53.903
		212.459	57.726	76.101
		157.233	59.744	61.747
		130.171	55.288	31.714
		182.764	38.724	62.593
		153.659	35.8	25.251
		120.185	63.337	35.619
		116.667	76.154	40.049
		184.089	53.401	32.633
		168.737	55.577	54.509
		160.943	53.401	58.014
		186.339	97.682	48.646
		206.155	49.928	20.671
		123.04	109.117	59.192
		103.078	50.692	74.881
		92.045	91.308	35.619
		100	48.164	33.429
		200.693	82.767	43.887
		131.762	64.886	54.085
		158.552	62.059	28.665
		108.653	38.724	39.136
			58.278	80.956
			40.818	43.662
			60.86	28.319
			63.74	20.671
			104.251	39.052
			67.926	29.233
			38.641	20.025
			55.288	55.347
			81.519	62.435
			106.591	52.794
			54.352	51.915
			77.489	38.458
			51.092	24.323
			109.035	41.737
			49.648	27.614
			54.247	24.323
			36.839	47.276
			69.07	32.633
			50.272	38.115
			70.851	53.351
			48.377	55.347
			68.415	97.63
			48.52	33.723
			73.725	46.221
			74.1	72.2
			62.38	66.858
			64.99	25.251
			78.103	33.331
			80.159	38.115
			39.47	25.639
			44.656	29.9
			39.558	39.22
			49.158	58.97
			49.439	50.568
			45.955	41.022
			63.644	31.296
			60.749	40.049
			73.301	34.398
			48.377	51.342
			43.157	10.878
			79.9	36.977
			83.086	38.544
			63.698	72.563
			58.839	51.085
			53.281	44.111
			55.757	28.203
			60.749	39.136
			43.157	51.915
			47.656	30.01
			92.097	36.709
			72.97	53.351
			39.47	36.977
			55.508	36.977
			60.004	78.44
			70.851	51.852
			44.81	65.517
			89.505	36.44
			80.029	42.979
			45.955	29.233
			53.281	44.111
			75.9	36.44
			58.425	52.856
			54.755	32.431
			71.095	31.296
			96.035	42.979
			43.557	26.147
			62.102	48.983
			88.258	33.331
			92.697	28.665
			43.397	49.317
			33.698	50.568
			59.657	60.943
			48.52	84.57
			55.321	26.397
			99.052	39.052
			73.94	31.714
			60.177	33.723
			70.931	28.665
			44.213	48.171
			28.305	52.856
			52.862	55.347
			68.167	44.111
			70.886	43.662
			59.588	33.429
			63.493	49.517
			57.786	41.102
			48.697	58.97
			54.12	53.544
			45.64	67.938
			54.12	51.736
			49.156	40.59
			67.931	13.796
			43.335	40.882
			24.934	88.406
			46.198	34.231
			45.57	58.988
			46.475	56.146
			98.604	28.546
			44.861	39.325
			48.367	23.008
			78.848	19.048
			59.588	31.799
			92.846	36.583
			80.576	50.278
			36.861	34.662
			50.696	62.179
			39.627	34.231
			40.506	27.267
			37.379	58.735
			44.789	50.925
			79.495	65.623
			72.407	28.442
			62.527	29.67
			56.609	62.322
			85.665	51.274
			60.389	13.134
			92.881	26.267
			54.768	38.561
			70.886	36.009
			43.556	15.616
			68.401	19.511
			75.526	36.664
			49.739	61.117
			105.755	43.148
			53.405	59.038
			48.367	28.546
			63.443	49.323
			55.581	41.389
			69.1	50.749
			85.964	27.807
			69.655	49.383
			57.786	31.799
			43.038	29.368
			36.861	25.462
			68.722	39.401
			114.807	54.806
			40	53.71
			64.017	62.939
			53.71	50.041
			41.532	64.572
			83.421	38.561
			56.146	17.072
			58.735	23.137
			61.554	25.925
			76.231	21.814
			63.457	18.574
			40.882	31.232
			74.614	33.172
			70.894	48.287
			49.383	34.662
			85.36	61.117
			109.612	33.881
			49.081	42.593
			97.554	63.831
			69.368	51.447
			69.067	36.009
			50.278	74.054
			49.743	47.916
			53.71	67.455
			56.305	27.592
			43.967	15.425
			69.024	36.664
			56.305	43.216
			87.934	29.67
			53.488	24.02
			73.206	14.835
			49.743	22.085
			96.481	13.796
			66.344	19.048
			64.572	28.442
			34.231	59.34
			51.851	21.95
			46.912	63.831
			89.009	51.274
			57.559	29.368
			64.387	44.838
			47.916	23.008
			54.151	39.325
			95.831	29.77
			56.146	39.098
			42.101	14.221
			51.678	14.835
			46.912	52.534
			53.71	33.969
			62.5	31.705
			89.233	43.422
			114.728	22.485
			80.039	26.38
			28.504	64.156
			60.828	34.49
			25	42.662
			66.568	14.835
			50.621	41.532
			66.002	20.98
			62.099	26.267
			70.401	77.123
			53.968	60.971
			66.568	55.023
			48.088	20.98
			135.208	50.278
			54.829	33.969
			51.539	36.256
			82.5	30.167
			37.5	50.278
			47.762	17.072
			35.795	50.749
			39.051	64.939
			34.821	46.912
			69.642	23.008
			52.202	60.235
			55.227	45.822
			82.538	42.662
			50	41.959
			121.886	17.072
			83.442	28.546
			47.762	58.583
			55.509	56.726
			54.829	79.739
			83.104	18.574
			49.308	40.59
			43.012	51.447
			62.099	25.109
			124.323	71.396
			58.557	22.085
			50.871	60.235
			80.434	34.919
			68.251	53.544
			67.2	42.662
			164.723	33.881
			61.257	46.274
			70.672	44.838
			89.928	39.701
			69.843	68.981
			105.058	30.559
			74.157	32.538
			47.313	68.288
			53.111	28.546
			80.434	40.882
			75.11	71.77
			64.848	29.469
			64.848	54.534
			115.613	28.546
			58.113	33.172
			67.87	18.574
			67.584	12.194
			43.315	29.368
			35.428	37.147
			56.875	22.085
			61.151	29.469
			61.151	39.701
			54.077	43.627
			86.928	35.301
			104.75	27.693
			115.333	23.283
			54.908	30.961
			35.61	56.916
			64.848	18.982
			55.025	11.499
			51.503	45.562
			73.367	68.149
			111.104	56.945
			104.564	73.132
			78.973	56.799
			17.986	58.885
			45.5	60.546
			28.094	54.664
			82.812	55.026
			53.111	29.819
			38.909	25.258
			69.192	35.997
			43.761	49.924
			49.973	36.362
			46.763	35.113
			46.763	44.904
			35.61	36.362
			58.002	51.424
			50.871	46.353
			59.543	34.735
			48.926	26.844
			43.464	26.844
			58.557	38.353
			50.871	31.121
			80.434	42.171
			68.251	46.602
			67.2	25.84
			164.723	23.635
			61.257	36.408
			70.672	26.221
			89.928	27.028
			69.843	28.747
			105.058	20.73
			74.157	50.516
			47.313	46.566
			53.111	29.819
			80.434	28.458
			75.11	18.719
			64.848	12.856
			64.848	12.196
			115.613	28.283
			58.113	21.968
			67.87	25.712
			67.584	26.221
			43.315	14.658
			35.428	21.817
			56.875	45.562
			61.151	15.427
			61.151	23.705
			54.077	27.272
			86.928	19.999
			104.75	66.18
			115.333	46.353
			54.908	37.963
			35.61	21.893
			64.848	44.012
			55.025	52.85
			51.503	16.762
			73.367	29.597
			111.104	77.179
			104.564	18.982
			78.973	57.494
			17.986	67.27
			45.5	37.437
			28.094	35.301
			82.812	41.499
			53.111	53.964
			38.909	31.068
			69.192	33.965
			43.761	62.136
			49.973	34.735
			46.763	43.71
			46.763	31.804
			35.61	23.705
			58.002	23.705
			50.871	26.031
			59.543	41.539
			48.926	43.216
			43.464	34.925
				56.126
				56.391
				65.679
				36.362
				47.271
				22.781
				34.925
				28.458
				31.804
				27.272
				34.972
				35.301
				32.523
				47.271
				45.598
				22.193
				32.927
				62.189
				41.499
				73.38
				38.224
				69.112
				47.723
				54.552
				36.558
				44.98
				112.567
				56.997
				66.509
				89.171
				31.191
				34.129
				35.293
				38.574
				39.266
				31.191
				31.191
				47.845
				35.293
				29.414
				67.464
				25.948
				33.077
				84.34
				50.88
				36.188
				48.474
				18.711
				46.417
				48.266
				28.719
				35.625
				70.871
				25.49
				27.583
				33.077
				32.096
				25.556
				39.266
				62.625
				40.24
				14.793
				34.813
				26.077
				27.583
				16.411
				27.09
				31.245
				25.49
				27.522
				34.129
				28.543
				28.66
				45.98
				32.096
				58.512
				57.934
				27.583
				40.615
				31.245
				12.974
				46.016
				63.187
				47.598
				28.007
				38.574
				20.266
				19.846
				23.497
				22.321
				22.094
				28.543
				46.778
				36.558
				34.813
				32.096
				21.476
				41.597
				69.067
				33.077
				19.846
				23.208
				50.08
				22.321
				29.414
				39.395
				30.371
				32.667
				41.027
				46.308
				44.073
				56.283
				27.09
				44.111
				28.719
				27.947
				33.077
				40.24
				50.113
				58.397
				70.227
				32.096
				22.99
				80.668
				20.266
				37.825
				32.822
				17.406
				30.26
				35.625
				27.276
				27.583
				38.311
				24.133
				33.732
				28.66
				25.948
				28.719
				46.778
				44.68
				52.54
				36.141
				30.093
				22.094
				38.878
				71.932
				62.491
				37.825
				37.422
				47.74
				37.825
				35.054
				34.909
				63.612
				44.34
				19.504
				19.761
				29.585
				46.778
				29.585
				29.868
				29.868
				39.608
				34.111
				35.753
				35.887
				32.581
				41.528
				43.184
				40.123
				43.221
				25.25
				53.711
				49.736
				79.085
				42.589
				28.844
				29.065
				32.825
				35.44
				64.002
				41.22
				24.868
				36.152
				17.854
				20.357
				44.205
				44.205
				27.253
				28.844
				29.065
				39.32
				50.31
				50.024
				31.181
				20.822
				23.279
				22.584
				38.625
				30.562
				25.06
				25.06
				23.484
				49.124
				16.461
				25.563
				32.581
				35.931
				32.922
				20.357
				37.494
				34.482
				50.751
				35.44
				71.973
				22.371
				31.587
				25.75
				12.498
				23.821
				19.721
				41.681
				37.281
				36.808
				16.461
				30.821
				34.667
				28.844
				37.537
				56.064
				27.018
				35.931
				26.781
				44.778
				51.777
				36.764
				20.357
				31.789
				31.939
				33.923
				24.868
				30.352
				69.723
				33.355
				32.922
				39.923
				38.625
				24.996
				36.808
				53.593
				45.062
				28.23
				32.922
				50.278
				36.808
				69.632
				47.541
				32.187
				35.078
				22.865
				20.357
				26.542
				54.39
				57.495
				38.625
				32.922
				21.499
				25.06
				39.158
				42.439
				29.446
				32.187
				43.916
				37.537
				59.027
				26.542
				20.898
				20.898
				37.152
				67.209
				41.834
				41.104
				52.511
				39.441
				43.77
				39.32
				22.584
				70.699
				52.994
				40.281
				27.253
				31.638
				50.783
				47.641
				41.065
				54.214
				37.537
				21.573
				29.065
				27.717
				30.562
				35.887
				34.667
				25.563
				36.108
				35.214
				42.887
				40.792
				34.111
				35.753
				35.887
				32.581
				41.528
				43.184
				40.123
				43.221
				25.25
				53.711
				49.736
				79.085
				42.589
				28.844
				29.065
				32.825
				35.44
				64.002
				41.22
				24.868
				36.152
				17.854
				20.357
				44.205
				44.205
				27.253
				28.844
				29.065
				39.32
				50.31
				50.024
				31.181
				20.822
				23.279
				22.584
				38.625
				30.562
				25.06
				25.06
				23.484
				49.124
				16.461
				25.563
				32.581
				35.931
				32.922
				20.357
				37.494
				34.482
				50.751
				35.44
				71.973
				22.371
				31.587
				25.75
				12.498
				23.821
				19.721
				41.681
				37.281
				36.808
				16.461
				30.821
				34.667
				28.844
				37.537
				56.064
				27.018
				35.931
				26.781
				44.778
				51.777
				36.764
				20.357
				31.789
				31.939
				33.923
				24.868
				30.352
				69.723
				33.355
				32.922
				39.923
				38.625
				24.996
				36.808
				53.593
				45.062
				28.23
				32.922
				50.278
				36.808
				69.632
				47.541
				32.187
				35.078
				22.865
				20.357
				26.542
				54.39
				57.495
				38.625
				32.922
				21.499
				25.06
				39.158
				42.439
				29.446
				32.187
				43.916
				37.537
				59.027
				26.542
				20.898
				20.898
				37.152
				67.209
				41.834
				41.104
				52.511
				39.441
				43.77
				39.32
				22.584
				70.699
				52.994
				40.281
				27.253
				31.638
				50.783
				47.641
				41.065
				54.214
				37.537
				21.573
				29.065
				27.717
				30.562
				35.887
				34.667
				25.563
				36.108
				35.214
				42.887
				40.792
				32.946
				45.588
				36.287
				32.946
				34.682
				55.096
				14.734
				63.414
				27.01
				31.226
				81.468
				23.862
				49.373
				43.018
				30.477
				22.95
				53.424
				56.594
				17.392
				30.94
				37.063
				19.695
				37.917
				68.017
				32.125
				40.81
				31.397
				23.334
				35.892
				38.198
				37.445
				28.734
				32.125
				61.592
				48.354
				36.238
				20.751
				22.716
				26.812
				66.456
				17.392
				37.729
				54.837
				20.318
				28.36
				36.628
				33
				30.477
				32.946
				31.623
				29.467
				45.627
				53.623
				17.392
				13.603
				27.01
				16.118
				35.843
				33
				32.014
				33.746
				22
				27.207
				43.552
				48.317
				53.357
				32.014
				38.845
				67.624
				49.625
				28.297
				27.853
				17.896
				16.978
				28.36
				30.242
				13.205
				21.509
				28.36
				40.723
				34.785
				17.797
				41.673
				34.009
				34.009
				38.198
				36.628
				44.999
				19.238
				43.756
				35.892
				22.716
				35.793
				13.339
				81.14
				55.482
				35.09
				25.168
				45.666
				47.612
				22.95
				84.555
				40.636
				41.545
				38.89
				43.018
				67.175
				34.425
				44.522
				41.201
				31.112
				24.524
				57.095
				35.892
				29.286
				18.959
				38.707
				30.418
				20.837
				62.709
				48.095
				22.08
				30.709
				43.389
				42.769
				44.522
				24.524
				48.095
				34.165
				53.689
				59.565
				80.589
				27.01
				28.297
				35.892
				34.785
				35.09
				51.49
				35.09
				54.837
				65.376
				31.397
				36.628
				14.734
				37.207
				113.183
				99.617
				118.576
				62.495
				86.776
				80.15
				90.132
				104.305
				139.497
				70.039
				55.336
				56.674
				84.032
				91.781

## Sheet: Fig. 3c
		mCherry+/mCherry+ GFP+ puncta ratio Fold change
		FAM134B WT				FAM134B 17KR								Table Analyzed	colum Fold change mCherry GFP FAM134B WT AND 17KR						Number of families	1
	Treatments	n1	n2	n3	n4	n1	n2	n3	n4					Data sets analyzed	A-J						Number of comparisons per family	45
	Basal	1.45656	1.1522	1.08424	0.806943	0.78345	1.16178	0.823925	0.621497												Alpha	0.05
	BafA1	0.186763	0.193111	0.18641	0.228594	0.183402	0.185785	0.191847	0.258197					ANOVA summary
	EBSS	0.186763	0.193111	0.18641	0.228594	1.467	1.70441	0.528196	1.08628					F	16.67						Bonferroni's multiple comparisons test	Mean Diff.	95.00% CI of diff.	Below threshold?	Summary	Adjusted P Value
	Torin1	2.67596	3.96427	3.9803	1.68202	2.67071	0.722947	1.16225	1.24362					P value	<0.0001						Basal vs. baf	0.9263	-0.4484 to 2.301	No	ns	0.9576	A-B
	Torin1 BafA1	0.203305	0.226575	0.212028	0.268047	2.67071	0.722947	1.16225	1.24362					P value summary	****						Basal vs. ebss	-1.891	-3.266 to -0.5164	Yes	**	0.0012	A-C
														Significant diff. among means (P < 0.05)?	Yes						Basal vs. torin	-1.951	-3.325 to -0.5760	Yes	***	0.0008	A-D
														R squared	0.8334						Basal vs. torin bafa1	0.8975	-0.4771 to 2.272	No	ns	>0.9999	A-E
	Values correpond to the number of detected mCherry puncta (autolysosomes) normalize by the puncta mCherry+ and GFP+ (autophagosomes)																				Basal vs. Basal 17KR	0.2773	-1.097 to 1.652	No	ns	>0.9999	A-F
														Brown-Forsythe test							Basal vs. BafA1 17KR	0.9202	-0.4544 to 2.295	No	ns	0.9933	A-G
														F (DFn, DFd)	3.509 (9, 30)						Basal vs. EBSS 17KR	-0.07149	-1.446 to 1.303	No	ns	>0.9999	A-H
														P value	0.0045						Basal vs. Torin 17KR	-0.3249	-1.700 to 1.050	No	ns	>0.9999	A-I
														P value summary	**						Basal vs. Torin1 BafA1	0.9094	-0.4652 to 2.284	No	ns	>0.9999	A-J
														Are SDs significantly different (P < 0.05)?	Yes						baf vs. ebss	-2.817	-4.192 to -1.443	Yes	****	<0.0001	B-C
																					baf vs. torin	-2.877	-4.252 to -1.502	Yes	****	<0.0001	B-D
														Bartlett's test							baf vs. torin bafa1	-0.02877	-1.403 to 1.346	No	ns	>0.9999	B-E
														Bartlett's statistic (corrected)	63.43						baf vs. Basal 17KR	-0.6489	-2.024 to 0.7257	No	ns	>0.9999	B-F
														P value	<0.0001						baf vs. BafA1 17KR	-0.006088	-1.381 to 1.369	No	ns	>0.9999	B-G
														P value summary	****						baf vs. EBSS 17KR	-0.9978	-2.372 to 0.3769	No	ns	0.618	B-H
														Are SDs significantly different (P < 0.05)?	Yes						baf vs. Torin 17KR	-1.251	-2.626 to 0.1235	No	ns	0.1176	B-I
																					baf vs. Torin1 BafA1	-0.01682	-1.391 to 1.358	No	ns	>0.9999	B-J
														ANOVA table	SS	DF	MS	F (DFn, DFd)	P value		ebss vs. torin	-0.05968	-1.434 to 1.315	No	ns	>0.9999	C-D
														Treatment (between columns)	43.58	9	4.843	F (9, 30) = 16.67	P<0.0001		ebss vs. torin bafa1	2.788	1.414 to 4.163	Yes	****	<0.0001	C-E
														Residual (within columns)	8.716	30	0.2905				ebss vs. Basal 17KR	2.168	0.7937 to 3.543	Yes	***	0.0002	C-F
														Total	52.3	39					ebss vs. BafA1 17KR	2.811	1.437 to 4.186	Yes	****	<0.0001	C-G
																					ebss vs. EBSS 17KR	1.819	0.4449 to 3.194	Yes	**	0.002	C-H
														Data summary							ebss vs. Torin 17KR	1.566	0.1915 to 2.941	Yes	*	0.0127	C-I
														Number of treatments (columns)	10						ebss vs. Torin1 BafA1	2.8	1.426 to 4.175	Yes	****	<0.0001	C-J
														Number of values (total)	40						torin vs. torin bafa1	2.848	1.474 to 4.223	Yes	****	<0.0001	D-E
																					torin vs. Basal 17KR	2.228	0.8534 to 3.603	Yes	****	<0.0001	D-F
																					torin vs. BafA1 17KR	2.871	1.496 to 4.245	Yes	****	<0.0001	D-G
																					torin vs. EBSS 17KR	1.879	0.5045 to 3.254	Yes	**	0.0013	D-H
																					torin vs. Torin 17KR	1.626	0.2511 to 3.000	Yes	**	0.0082	D-I
																					torin vs. Torin1 BafA1	2.86	1.485 to 4.235	Yes	****	<0.0001	D-J
																					torin bafa1 vs. Basal 17KR	-0.6202	-1.995 to 0.7544	No	ns	>0.9999	E-F
																					torin bafa1 vs. BafA1 17KR	0.02268	-1.352 to 1.397	No	ns	>0.9999	E-G
																					torin bafa1 vs. EBSS 17KR	-0.969	-2.344 to 0.4056	No	ns	0.7384	E-H
																					torin bafa1 vs. Torin 17KR	-1.222	-2.597 to 0.1522	No	ns	0.143	E-I
																					torin bafa1 vs. Torin1 BafA1	0.01195	-1.363 to 1.387	No	ns	>0.9999	E-J
																					Basal 17KR vs. BafA1 17KR	0.6429	-0.7318 to 2.017	No	ns	>0.9999	F-G
																					Basal 17KR vs. EBSS 17KR	-0.3488	-1.723 to 1.026	No	ns	>0.9999	F-H
																					Basal 17KR vs. Torin 17KR	-0.6022	-1.977 to 0.7724	No	ns	>0.9999	F-I
																					Basal 17KR vs. Torin1 BafA1	0.6321	-0.7425 to 2.007	No	ns	>0.9999	F-J
																					BafA1 17KR vs. EBSS 17KR	-0.9917	-2.366 to 0.3830	No	ns	0.6418	G-H
																					BafA1 17KR vs. Torin 17KR	-1.245	-2.620 to 0.1295	No	ns	0.1226	G-I
																					BafA1 17KR vs. Torin1 BafA1	-0.01073	-1.385 to 1.364	No	ns	>0.9999	G-J
																					EBSS 17KR vs. Torin 17KR	-0.2534	-1.628 to 1.121	No	ns	>0.9999	H-I
																					EBSS 17KR vs. Torin1 BafA1	0.9809	-0.3937 to 2.356	No	ns	0.686	H-J
																					Torin 17KR vs. Torin1 BafA1	1.234	-0.1403 to 2.609	No	ns	0.1319	I-J
																					Test details	Mean 1	Mean 2	Mean Diff.	SE of diff.	n1	n2
																					Basal vs. baf	1.125	0.1987	0.9263	0.3811	4	4
																					Basal vs. ebss	1.125	3.016	-1.891	0.3811	4	4
																					Basal vs. torin	1.125	3.076	-1.951	0.3811	4	4
																					Basal vs. torin bafa1	1.125	0.2275	0.8975	0.3811	4	4
																					Basal vs. Basal 17KR	1.125	0.8477	0.2773	0.3811	4	4
																					Basal vs. BafA1 17KR	1.125	0.2048	0.9202	0.3811	4	4
																					Basal vs. EBSS 17KR	1.125	1.196	-0.07149	0.3811	4	4
																					Basal vs. Torin 17KR	1.125	1.45	-0.3249	0.3811	4	4
																					Basal vs. Torin1 BafA1	1.125	0.2155	0.9094	0.3811	4	4
																					baf vs. ebss	0.1987	3.016	-2.817	0.3811	4	4
																					baf vs. torin	0.1987	3.076	-2.877	0.3811	4	4
																					baf vs. torin bafa1	0.1987	0.2275	-0.02877	0.3811	4	4
																					baf vs. Basal 17KR	0.1987	0.8477	-0.6489	0.3811	4	4
																					baf vs. BafA1 17KR	0.1987	0.2048	-0.006088	0.3811	4	4
																					baf vs. EBSS 17KR	0.1987	1.196	-0.9978	0.3811	4	4
																					baf vs. Torin 17KR	0.1987	1.45	-1.251	0.3811	4	4
																					baf vs. Torin1 BafA1	0.1987	0.2155	-0.01682	0.3811	4	4
																					ebss vs. torin	3.016	3.076	-0.05968	0.3811	4	4
																					ebss vs. torin bafa1	3.016	0.2275	2.788	0.3811	4	4
																					ebss vs. Basal 17KR	3.016	0.8477	2.168	0.3811	4	4
																					ebss vs. BafA1 17KR	3.016	0.2048	2.811	0.3811	4	4
																					ebss vs. EBSS 17KR	3.016	1.196	1.819	0.3811	4	4
																					ebss vs. Torin 17KR	3.016	1.45	1.566	0.3811	4	4
																					ebss vs. Torin1 BafA1	3.016	0.2155	2.8	0.3811	4	4
																					torin vs. torin bafa1	3.076	0.2275	2.848	0.3811	4	4
																					torin vs. Basal 17KR	3.076	0.8477	2.228	0.3811	4	4
																					torin vs. BafA1 17KR	3.076	0.2048	2.871	0.3811	4	4
																					torin vs. EBSS 17KR	3.076	1.196	1.879	0.3811	4	4
																					torin vs. Torin 17KR	3.076	1.45	1.626	0.3811	4	4
																					torin vs. Torin1 BafA1	3.076	0.2155	2.86	0.3811	4	4
																					torin bafa1 vs. Basal 17KR	0.2275	0.8477	-0.6202	0.3811	4	4
																					torin bafa1 vs. BafA1 17KR	0.2275	0.2048	0.02268	0.3811	4	4
																					torin bafa1 vs. EBSS 17KR	0.2275	1.196	-0.969	0.3811	4	4
																					torin bafa1 vs. Torin 17KR	0.2275	1.45	-1.222	0.3811	4	4
																					torin bafa1 vs. Torin1 BafA1	0.2275	0.2155	0.01195	0.3811	4	4
																					Basal 17KR vs. BafA1 17KR	0.8477	0.2048	0.6429	0.3811	4	4
																					Basal 17KR vs. EBSS 17KR	0.8477	1.196	-0.3488	0.3811	4	4
																					Basal 17KR vs. Torin 17KR	0.8477	1.45	-0.6022	0.3811	4	4
																					Basal 17KR vs. Torin1 BafA1	0.8477	0.2155	0.6321	0.3811	4	4
																					BafA1 17KR vs. EBSS 17KR	0.2048	1.196	-0.9917	0.3811	4	4
																					BafA1 17KR vs. Torin 17KR	0.2048	1.45	-1.245	0.3811	4	4
																					BafA1 17KR vs. Torin1 BafA1	0.2048	0.2155	-0.01073	0.3811	4	4
																					EBSS 17KR vs. Torin 17KR	1.196	1.45	-0.2534	0.3811	4	4
																					EBSS 17KR vs. Torin1 BafA1	1.196	0.2155	0.9809	0.3811	4	4
																					Torin 17KR vs. Torin1 BafA1	1.45	0.2155	1.234	0.3811	4	4

## Sheet: Fig. 3e
Figure 3 e		FAM134B	FAM134B + Torin1	FAM134B 17 KR	FAM134B 17 KR + Torin-1
	area [µm2]	relative frequency	relative frequency	relative frequency	relative frequency
	0.015	0.11712	0.00219	0.47863	0.04695
	0.045	0.24324	0.01094	0.36325	0.20657
	0.075	0.15315	0.03282	0.05128	0.11737
	0.105	0.21622	0.07221	0.03419	0.07042
	0.135	0.0991	0.14442	0.04701	0.05164
	0.165	0.07207	0.11379	0.01282	0.07981
	0.195	0.03604	0.07002	0.01282	0.0939
	0.225	0.03604	0.0744	0	0.07981
	0.255	0.01802	0.04158	0	0.06103
	0.285	0.00901	0.04595	0	0.07042
	0.315	0	0.04814	0	0.02817
	0.345	0	0.0372	0	0.02817
	0.375	0	0.03939	0	0.00939
	0.405	0	0.02845	0	0.01408
	0.435	0	0.02626	0	0.02817
	0.465	0	0.02407	0	0
	0.495	0	0.02188	0	0
	0.525	0	0.02188	0	0
	0.555	0	0.02407	0	0.00469
	0.585	0	0.01751	0	0
	0.615	0	0.01313	0	0
	0.645	0	0.01751	0	0.00469
	0.675	0	0.00438	0	0
	0.705	0	0.00438	0	0
	0.735	0	0.00438	0	0
	0.765	0	0.00438	0	0
	0.795	0	0.00438	0	0
	0.825	0	0.00438	0	0
	0.855	0	0	0	0
	0.885	0	0.00875	0	0
	0.915	0	0.00438	0	0
	0.945	0	0.00438	0	0
	0.975	0	0.00438	0	0
	1005	0	0.00438	0	0
	1035	0	0.00219	0	0.00469
	1065	0	0.00219	0	0
	1095	0	0	0	0
	1125	0	0.00219	0	0
	1155	0	0	0	0
	1185	0	0.00219	0	0
	1215	0	0.00219	0	0
	1245	0	0.00438	0	0
	1275	0	0	0	0
	1305	0	0	0	0
	1335	0	0.00438	0	0
	1365	0	0	0	0
	1395	0	0	0	0
	1425	0	0	0	0
	1455	0	0	0	0
	1485	0	0	0	0

## Sheet: Fig. 3g
Fig 3 g		relative frequency	relative frequency
	Cluster diameter [nm]	FAM134B	FAM134B 17 KR				Fig 3g	Mann-Whitney U Test (one-tailed)
	5	0	0					N	Min	Q1	Median	Q3	Max
	15	0	0				FAM134B	1278	33.26	89.86	114.29	145.88	285.82
	25	0	0				FAM134B 17 KR	1255	35.75	70.67	84.93	100.72	202.02
	35	0.00548	0.00637
	45	0.018	0.02311
	55	0.03208	0.07968					Mean Rank	Sum Rank
	65	0.05086	0.12908				FAM134B	1572.13	2009190
	75	0.06495	0.1753				FAM134B 17 KR	956.27	1200121
	85	0.08059	0.18088
	95	0.09937	0.14741				Test Statistics
	105	0.1072	0.09402					U	Z	Asymp. Prob>U
	115	0.10485	0.06375					1191909	21189	0
	125	0.08059	0.0502
	135	0.07042	0.02231					Null Hypothese: Median1 <= Median2
	145	0.06729	0.01434					Alternativhypothese: Median1 > Median 2
	155	0.06025	0.00956					At the 0.01 level, the x`s do significnalty tend to be greater than the y`s
	165	0.03365	0.0079
	175	0.02034	0.000239
	185	0.0313	0
	195	0.02269	0
	205	0.01487	0.00079
	215	0.00939	0
	225	0.00469	0
	235	0.00861	0
	245	0.00548	0
	255	0.00235	0
	265	0.00391	0
	275	0	0
	285	0.00078	0
	295	0	0

## Sheet: Fig. 3h
Fig 3h		relative frequency	relative frequency	relative frequency
	t_d [s-1]	FAM134B	FAM134B 17 KR	Calibration
	3.57143e-05	0.00381679	0.149115	0.293855
	0.000107143	0.0171756	0.230834	0.204469
	0.000178571	0.0276718	0.177759	0.127374
	0.00025	0.0486641	0.144903	0.0804469
	0.000321429	0.0543893	0.0994103	0.0536313
	0.000392857	0.0610687	0.0648694	0.0379888
	0.000464286	0.0782443	0.031171	0.0301676
	0.000535714	0.0696565	0.0210615	0.0335196
	0.000607143	0.0734733	0.0185341	0.024581
	0.000678571	0.0629771	0.0227464	0.0122905
	0.00075	0.0620229	0.00758214	0.0178771
	0.000821429	0.0543893	0.00505476	0.0145251
	0.000892857	0.0467557	0.00673968	0.0134078
	0.000964286	0.0438931	0.0042123	0.00446927
	0.00103571	0.0372137	0.00673968	0.0111732
	0.00110714	0.0276718	0.00168492	0.00558659
	0.00117857	0.0333969	0.00168492	0.0134078
	0.00125	0.0248092	0.00084246	0.00446927
	0.00132143	0.0257634	0.00084246	0.00670391
	0.00139286	0.023855	0.00084246	0.00782123
	0.00146429	0.0209924	0	0.00223464
	0.00153571	0.0114504	0	0
	0.00160714	0.014313	0	0
	0.00167857	0.0114504	0	0
	0.00175	0.0152672	0	0
	0.00182143	0.0124046	0.00084246	0
	0.00189286	0.00572519	0	0
	0.00196429	0.0019084	0.00084246	0
	0.00203571	0.00572519	0.00084246	0
	0.00210714	0.00572519	0	0
	0.00217857	0.0019084	0	0
	0.00225	0.00477099	0	0
	0.00232143	0.00572519	0.00084246	0
	0.00239286	0.000954198	0	0
	0.00246429	0.00477099	0	0

## Sheet: Fi. 4c
Exp. Venus puncta LC3B and Ub colocalization			Distance (microns)	LC3B	Ub	FAM134B
			0	10	8.1667	20.5833
			0.07215	13.398	8.9924	24.8063
			0.1443	16.815	9.8245	27.8723
			0.21645	18.511	9.9137	29.5413
			0.2886	20.246	9.6957	30.1938
			0.36075	21.777	9.5381	29.7815
			0.4329	24.47	9.1765	29.2245
			0.50505	28.06	9.3439	28.4145
			0.5772	32.284	11.195	28.0744
			0.64935	36.892	14.8288	28.1983
			0.7215	40.877	21.8802	29.8801
			0.79365	45.818	33.8395	33.5016
			0.8658	53.339	48.3149	39.6685
			0.93795	61.819	64.0082	47.5985
			1.0101	66.745	76.8779	56.0998
Values correpond to fluoresence intensities distribution			1.08225	67.517	82.5598	63.6977
			1.1544	60.263	83.7152	68.6425
			1.22655	51.054	79.6934	68.9585
			1.2987	41.405	70.278	65.274
			1.37085	32.208	57.1766	59.5312
			1.443	25.22	43.3548	52.8793
			1.51515	21.029	31.7049	46.789
			1.5873	18.681	23.2657	40.9988
			1.65945	15.596	18.3202	36.4126
			1.7316	13.792	15.61	32.1763
			1.80375	12.205	13.9936	28.52
			1.8759	12.953	13.5497	25.9026
			1.94805	13.48	12.5321	24.0725
			2.0202	14.547	11.5011	23.3729
			2.09235	16.962	11.028	24.0012
			2.1645	21.147	11.3753	25.8445
			2.23665	26.486	11.9077	28.3238
			2.3088	31.755	12.2434	30.734
			2.38095	35.499	12.3885	32.4448
			2.4531	37.328	11.9772	34.1908
			2.52525	37.56	11.862	35.7074
			2.5974	35.956	11.2892	37.9189
			2.66955	33.622	10.9438	40.5445
			2.7417	31.486	10.0532	43.012
			2.81385	28.134	9.789	45.1463
			2.886	26.885	10.1031	46.5707
			2.95815	25.966	10.1635	47.0477
			3.0303	26.549	10.4071	46.6934
			3.10246	28.168	10.2506	45.4125
			3.17461	28.872	10.4736	43.4791
			3.24676	27.39	10.9912	40.9856
			3.31891	25.261	11.6292	39.1631
			3.39106	24.653	11.8885	38.5947
			3.46321	22.489	12.0372	39.3608
			3.53536	20.241	12.4185	40.8369
			3.60751	18.696	13.1379	42.8693
			3.67966	17.235	13.9065	44.4122
			3.75181	16.165	14.6714	44.791
			3.82396	13.129	15.1391	44.8585
			3.89611	11.444	14.7266	44.5503
			3.96826	11.37	13.9433	44.1041
			4.04041	11.148	13.2522	43.5452
			4.11256	13.384	13.0571	43.0154
			4.18471	18.348	12.3759	42.6459
			4.25686	30.542	13.3657	41.5373
			4.32901	52.028	14.5733	42.0023
			4.40116	85.733	15.5397	44.6219
			4.47331	129.494	17.0149	49.5764
			4.54546	175.043	18.1175	55.8958
			4.61761	212.295	18.458	62.6774
			4.68976	232.159	17.8777	68.1783
			4.76191	240.173	16.5492	71.9568
			4.83406	236.996	15.3247	73.1189
			4.90621	234.683	13.9892	71.8157
			4.97836	236.536	12.4842	69.6229
			5.05051	238.435	12.0142	67.2056
			5.12266	232.871	11.7896	64.2671
			5.19481	215.409	11.8428	61.0299
			5.26696	185.233	12.0707	57.4843
			5.33911	146.095	12.4357	51.9183
			5.41126	110.467	12.1619	45.717
			5.48341	82.961	11.5791	40.1668
			5.55556	67.859	10.4396	35.5946
			5.62771	59.571	9.3468	32.7676
			5.69986	52.795	9.1629	31.4873
			5.77201	47.795	9.4718	31.7206
			5.84416	42.238	10.3735	32.625
			5.91631	38.167	11.0834	34.721
			5.98846	38.036	11.3885	37.8058
			6.06061	38.617	11.4173	41.3023
			6.13276	36.996	11.34	44.2218
			6.20491	32.846	10.3477	44.9427
			6.27706	25.992	10.0112	43.3213
			6.34921	18.823	9.8836	39.9892
			6.42136	13.694	10.6295	36.3171
			6.49351	13.813	14.2061	33.9143
			6.56566	18.346	20.9977	34.0421
			6.63781	30.329	30.3219	36.6048
			6.70996	49.546	41.6227	41.3318
			6.78211	79.721	51.4778	47.8017
			6.85426	115.294	57.5915	53.0403
			6.92641	156.537	57.9062	56.3894
			6.99856	200.642	52.834	57.905
			7.07071	235.161	43.2556	59.1803
			7.14286	255	31.2566	61.4101
			7.21501	254.699	21.7191	64.8213
			7.28716	246.091	14.8172	67.1857
			7.35931	207.834	11.1007	66.6757
			7.43146	153.782	9.8463	62.8745
			7.50361	101.985	9.4857	56.372
			7.57576	58.57	9.3334	49.0911
			7.64791	26.913	9.3752	41.0509
			7.72006	10.052	9.088	35.0634
			7.79221	2.474	8.7709	30.7708
			7.86436	0.41	8.5695	29.3433
			7.93651	0.802	8.5806	29.1232
			8.00866	3.201	9.0217	29.8167
			8.08081	4.526	9.3333	31.1745
			8.15296	5.186	9.6247	32.6549
			8.22511	4.693	10.2866	32.2918
			8.29726	5.543	9.8599	31.3237
			8.36941	6.874	9.1929	30.2522
			8.44156	9.044	9.2538	29.8437
			8.51371	9.788	8.861	28.9071
			8.58586	11.042	9.5324	27.7869
			8.65801	12.536	10.3849	27.1068
			8.73016	12.846	10.6882	26.6877
			8.80231	12.448	11.0216	26.5659
			8.87446	10.604	11.1108	25.9448
			8.94661	8.461	10.8477	24.9988
			9.01876	7.259	10.6187	23.4209
			9.09091	8.669	9.765	20.8789
			9.16306	8.248	8.7734	18.3609
			9.23522	8.312	7.3309	15.9383
			9.30737	7.249	5.44	13.5941
			9.37952	6.68	4.2253	11.8326
			9.45166	4.456	2.8189	10.5239
			9.52382	1.364	2.1699	9.8989
			9.59597	2.068	2.3768	9.6727
			9.66812	3.858	3.2871	11.0078
			9.74027	5.36	5.0473	12.4259
			9.81242	7.412	6.9437	14.6481
			9.88457	11.182	8.9604	17.6385
			9.95672	12.082	10.0635	21.6157
			10.0289	11.25	10	26.25

[truncated: 39 more sheets: Fig.4d, Fig. 4e, Fig. 5b, Fig. 5c, Fig. 5d, Fig. 5 e, Ext. data Fig.1b, Ext. data Fig. 1e, Ext. data Fig. 1h, Ext. data Fig. 1j, Ext. data Fig. 4e, Ext. data Fig. 7b, Ext. data Fig. 7c, Ext. data Fig. 7e, Ext. data Fig. 7f, Ext. data Fig. 7i, Ext. data Fig 7k, Ext. data Fig7m, Ext. data Fg.8b, Ext. data Fig. 8c, d …]
